# Supplementary material for: FKL-Spa-LapRLS: an accurate method for identifying human microRNA-disease association
Source: BMC Genomics. 2018 Dec 31;19(Suppl 10):911. doi: 10.1186/s12864-018-5273-x (PMC6311941; doi:10.1186/s12864-018-5273-x)
Supplement: Supplementary file 4 — Table S4. The top 50 predicted miRNAs related to Colorectal Neoplasms. (XLSX 10 kb) [file 12864_2018_5273_MOESM4_ESM.xlsx]

## Sheet: Sheet1
		Golable verification			Local verification
		miRNA	database		miRNA	database
Colorectal Neoplasms	1	hsa-mir-223	dbDEMC		hsa-mir-21	dbDEMC
	2	hsa-mir-15a	dbDEMC		hsa-mir-34a	dbDEMC
	3	hsa-mir-125a	dbDEMC		hsa-mir-145	dbDEMC
	4	hsa-mir-205	unconfirmed		hsa-mir-20a	dbDEMC
	5	hsa-let-7d	dbDEMC		hsa-mir-17	dbDEMC
	6	hsa-mir-100	dbDEMC		hsa-mir-92a	dbDEMC
	7	hsa-mir-29b	dbDEMC		hsa-mir-125b	dbDEMC
	8	hsa-mir-101	dbDEMC		hsa-mir-146a	dbDEMC
	9	hsa-mir-24	dbDEMC		hsa-mir-155	dbDEMC
	10	hsa-let-7g	dbDEMC		hsa-mir-126	dbDEMC
	11	hsa-mir-214	dbDEMC		hsa-mir-18a	dbDEMC
	12	hsa-let-7f	dbDEMC		hsa-mir-143	dbDEMC
	13	hsa-mir-191	dbDEMC		hsa-mir-34c	HMDD
	14	hsa-mir-30c	dbDEMC		hsa-mir-221	dbDEMC
	15	hsa-mir-106b	dbDEMC		hsa-mir-15a	dbDEMC
	16	hsa-mir-29c	dbDEMC		hsa-mir-16	dbDEMC
	17	hsa-let-7i	dbDEMC		hsa-mir-200c	dbDEMC
	18	hsa-mir-296	unconfirmed		hsa-mir-200b	dbDEMC
	19	hsa-mir-302b	dbDEMC		hsa-mir-223	dbDEMC
	20	hsa-mir-151a	unconfirmed		hsa-mir-19a	dbDEMC
	21	hsa-mir-138	dbDEMC		hsa-mir-31	dbDEMC
	22	hsa-mir-20b	dbDEMC		hsa-mir-181b	dbDEMC
	23	hsa-mir-192	dbDEMC		hsa-let-7a	dbDEMC
	24	hsa-mir-629	dbDEMC		hsa-mir-183	dbDEMC
	25	hsa-mir-204	dbDEMC		hsa-mir-19b	dbDEMC
	26	hsa-mir-302c	dbDEMC		hsa-mir-9	dbDEMC
	27	hsa-mir-15b	dbDEMC		hsa-mir-34b	dbDEMC
	28	hsa-mir-128	dbDEMC		hsa-mir-146b	HMDD
	29	hsa-mir-196b	dbDEMC		hsa-mir-200a	dbDEMC
	30	hsa-mir-193b	dbDEMC		hsa-mir-10b	dbDEMC
	31	hsa-mir-23b	dbDEMC		hsa-mir-106a	dbDEMC
	32	hsa-mir-302a	dbDEMC		hsa-mir-101	dbDEMC
	33	hsa-mir-10a	dbDEMC		hsa-mir-210	dbDEMC
	34	hsa-mir-30b	dbDEMC		hsa-mir-124	dbDEMC
	35	hsa-mir-132	dbDEMC		hsa-mir-218	dbDEMC
	36	hsa-mir-98	dbDEMC		hsa-mir-181a	dbDEMC
	37	hsa-mir-32	dbDEMC		hsa-mir-222	dbDEMC
	38	hsa-mir-452	dbDEMC		hsa-mir-27a	HMDD
	39	hsa-mir-30d	dbDEMC		hsa-mir-148a	dbDEMC
	40	hsa-mir-153	dbDEMC		hsa-let-7b	dbDEMC
	41	hsa-mir-181c	dbDEMC		hsa-mir-199a	HMDD
	42	hsa-mir-197	dbDEMC		hsa-mir-29a	dbDEMC
	43	hsa-mir-212	dbDEMC		hsa-mir-1	dbDEMC
	44	hsa-mir-30e	dbDEMC		hsa-mir-100	dbDEMC
	45	hsa-mir-365a	unconfirmed		hsa-mir-486	HMDD
	46	hsa-mir-370	dbDEMC		hsa-let-7d	dbDEMC
	47	hsa-mir-130b	dbDEMC		hsa-mir-29b	dbDEMC
	48	hsa-mir-99b	dbDEMC		hsa-mir-29c	dbDEMC
	49	hsa-mir-302d	dbDEMC		hsa-mir-106b	dbDEMC
	50	hsa-mir-449a	unconfirmed		hsa-mir-133b	dbDEMC
