# Supplementary material for: FKL-Spa-LapRLS: an accurate method for identifying human microRNA-disease association
Source: BMC Genomics. 2018 Dec 31;19(Suppl 10):911. doi: 10.1186/s12864-018-5273-x (PMC6311941; doi:10.1186/s12864-018-5273-x)
Supplement: Supplementary file 7 — Table S7. The top 50 predicted miRNAs related to Breast Neoplasms. (XLSX 11 kb) [file 12864_2018_5273_MOESM7_ESM.xlsx]

## Sheet: Sheet1
		Golable verification			Local verification
		miRNA	database		miRNA	database
Breast Neoplasms	1	hsa-mir-106a	dbDEMC		hsa-mir-21	dbDEMC
	2	hsa-mir-99a	dbDEMC		hsa-mir-17	dbDEMC
	3	hsa-mir-138	dbDEMC		hsa-mir-34a	dbDEMC
	4	hsa-mir-142	unconfirmed		hsa-mir-146a	dbDEMC
	5	hsa-mir-150	dbDEMC		hsa-mir-145	dbDEMC
	6	hsa-mir-130a	dbDEMC		hsa-mir-20a	dbDEMC
	7	hsa-mir-15b	dbDEMC		hsa-mir-155	dbDEMC
	8	hsa-mir-192	dbDEMC		hsa-mir-125b	dbDEMC
	9	hsa-mir-378a	unconfirmed		hsa-mir-16	dbDEMC
	10	hsa-mir-92b	dbDEMC		hsa-mir-126	dbDEMC
	11	hsa-mir-30e	dbDEMC		hsa-mir-18a	dbDEMC
	12	hsa-mir-186	dbDEMC		hsa-mir-143	dbDEMC
	13	hsa-mir-196b	dbDEMC		hsa-mir-92a	dbDEMC
	14	hsa-mir-542	unconfirmed		hsa-mir-221	dbDEMC
	15	hsa-mir-98	dbDEMC		hsa-mir-15a	dbDEMC
	16	hsa-mir-449b	unconfirmed		hsa-mir-34c	HMDD
	17	hsa-mir-181c	dbDEMC		hsa-mir-223	dbDEMC
	18	hsa-mir-28	dbDEMC		hsa-mir-19a	dbDEMC
	19	hsa-mir-185	dbDEMC		hsa-mir-146b	dbDEMC
	20	hsa-mir-130b	dbDEMC		hsa-mir-19b	dbDEMC
	21	hsa-mir-330	dbDEMC		hsa-mir-124	HMDD
	22	hsa-mir-574	dbDEMC		hsa-mir-181a	dbDEMC
	23	hsa-mir-449a	dbDEMC		hsa-mir-9	dbDEMC
	24	hsa-mir-212	dbDEMC		hsa-mir-210	dbDEMC
	25	hsa-mir-372	unconfirmed		hsa-mir-29a	dbDEMC
	26	hsa-mir-99b	dbDEMC		hsa-mir-29b	dbDEMC
	27	hsa-mir-144	dbDEMC		hsa-let-7a	dbDEMC
	28	hsa-mir-211	dbDEMC		hsa-mir-200b	dbDEMC
	29	hsa-mir-370	dbDEMC		hsa-mir-200c	dbDEMC
	30	hsa-mir-181d	dbDEMC		hsa-mir-133b	dbDEMC
	31	hsa-mir-424	dbDEMC		hsa-mir-218	dbDEMC
	32	hsa-mir-363	dbDEMC		hsa-mir-486	dbDEMC
	33	hsa-mir-134	dbDEMC		hsa-mir-106a	dbDEMC
	34	hsa-mir-371a	unconfirmed		hsa-mir-31	dbDEMC
	35	hsa-mir-485	unconfirmed		hsa-mir-34b	dbDEMC
	36	hsa-mir-494	dbDEMC		hsa-mir-222	dbDEMC
	37	hsa-mir-208a	dbDEMC		hsa-mir-148a	dbDEMC
	38	hsa-mir-184	dbDEMC		hsa-mir-10b	dbDEMC
	39	hsa-mir-95	dbDEMC		hsa-mir-183	dbDEMC
	40	hsa-mir-491	unconfirmed		hsa-mir-27a	dbDEMC
	41	hsa-mir-32	dbDEMC		hsa-mir-150	dbDEMC
	42	hsa-mir-503	dbDEMC		hsa-mir-195	dbDEMC
	43	hsa-mir-520e	dbDEMC		hsa-mir-1	dbDEMC
	44	hsa-mir-376a	dbDEMC		hsa-let-7b	dbDEMC
	45	hsa-mir-650	dbDEMC		hsa-mir-199a	dbDEMC
	46	hsa-mir-381	dbDEMC		hsa-mir-93	dbDEMC
	47	hsa-mir-483	unconfirmed		hsa-mir-101	dbDEMC
	48	hsa-mir-362	unconfirmed		hsa-mir-181b	dbDEMC
	49	hsa-mir-198	dbDEMC		hsa-mir-106b	dbDEMC
	50	hsa-mir-154	unconfirmed		hsa-mir-30a	dbDEMC
