# Supplementary material for: FKL-Spa-LapRLS: an accurate method for identifying human microRNA-disease association
Source: BMC Genomics. 2018 Dec 31;19(Suppl 10):911. doi: 10.1186/s12864-018-5273-x (PMC6311941; doi:10.1186/s12864-018-5273-x)
Supplement: Supplementary file 8 — Table S8. The top 50 predicted miRNAs related to Lymphoma. (XLSX 11 kb) [file 12864_2018_5273_MOESM8_ESM.xlsx]

## Sheet: Sheet1
		Golable verification			Local verification
		miRNA	database		miRNA	database
Lymphoma	1	hsa-mir-21	dbDEMC		hsa-mir-21	dbDEMC
	2	hsa-mir-146a	dbDEMC		hsa-mir-146a	dbDEMC
	3	hsa-mir-29b	dbDEMC		hsa-mir-212	dbDEMC
	4	hsa-mir-212	dbDEMC		hsa-mir-126	dbDEMC
	5	hsa-mir-22	dbDEMC		hsa-mir-34a	dbDEMC
	6	hsa-mir-92a	dbDEMC		hsa-mir-29b	dbDEMC
	7	hsa-mir-34a	dbDEMC		hsa-mir-22	dbDEMC
	8	hsa-mir-7	dbDEMC		hsa-mir-132	dbDEMC
	9	hsa-mir-126	dbDEMC		hsa-mir-106b	dbDEMC
	10	hsa-mir-103a	unconfirmed		hsa-mir-29a	dbDEMC
	11	hsa-mir-17	dbDEMC		hsa-mir-23b	dbDEMC
	12	hsa-mir-132	dbDEMC		hsa-mir-17	dbDEMC
	13	hsa-mir-106b	dbDEMC		hsa-mir-92a	dbDEMC
	14	hsa-mir-124	unconfirmed		hsa-mir-34c	unconfirmed
	15	hsa-mir-23b	dbDEMC		hsa-mir-7	dbDEMC
	16	hsa-mir-24	dbDEMC		hsa-mir-23a	dbDEMC
	17	hsa-mir-29a	dbDEMC		hsa-mir-15a	dbDEMC
	18	hsa-mir-34c	unconfirmed		hsa-mir-103a	unconfirmed
	19	hsa-mir-15a	dbDEMC		hsa-mir-155	dbDEMC
	20	hsa-mir-20a	dbDEMC		hsa-mir-20a	dbDEMC
	21	hsa-mir-486	dbDEMC		hsa-mir-24	dbDEMC
	22	hsa-mir-23a	dbDEMC		hsa-mir-1	dbDEMC
	23	hsa-mir-138	dbDEMC		hsa-mir-34b	dbDEMC
	24	hsa-mir-27a	dbDEMC		hsa-mir-133b	dbDEMC
	25	hsa-mir-181b	dbDEMC		hsa-mir-150	dbDEMC
	26	hsa-mir-182	dbDEMC		hsa-mir-15b	dbDEMC
	27	hsa-mir-155	dbDEMC		hsa-mir-182	dbDEMC
	28	hsa-mir-34b	dbDEMC		hsa-mir-106a	dbDEMC
	29	hsa-mir-146b	dbDEMC		hsa-mir-30a	dbDEMC
	30	hsa-mir-1	dbDEMC		hsa-mir-145	dbDEMC
	31	hsa-mir-133b	dbDEMC		hsa-mir-181b	dbDEMC
	32	hsa-mir-140	dbDEMC		hsa-mir-29c	dbDEMC
	33	hsa-mir-145	dbDEMC		hsa-let-7d	dbDEMC
	34	hsa-mir-15b	dbDEMC		hsa-mir-27a	dbDEMC
	35	hsa-mir-150	dbDEMC		hsa-mir-148a	dbDEMC
	36	hsa-let-7d	dbDEMC		hsa-mir-125b	dbDEMC
	37	hsa-mir-219	dbDEMC		hsa-mir-200c	dbDEMC
	38	hsa-mir-125b	dbDEMC		hsa-mir-486	dbDEMC
	39	hsa-mir-106a	dbDEMC		hsa-mir-30b	dbDEMC
	40	hsa-mir-9	dbDEMC		hsa-let-7b	dbDEMC
	41	hsa-mir-338	dbDEMC		hsa-mir-181a	dbDEMC
	42	hsa-mir-30a	dbDEMC		hsa-let-7e	dbDEMC
	43	hsa-mir-200c	dbDEMC		hsa-mir-210	dbDEMC
	44	hsa-mir-19b	dbDEMC		hsa-mir-223	dbDEMC
	45	hsa-mir-199a	dbDEMC		hsa-let-7a	dbDEMC
	46	hsa-mir-29c	dbDEMC		hsa-let-7f	dbDEMC
	47	hsa-mir-96	dbDEMC		hsa-mir-129	dbDEMC
	48	hsa-mir-18a	dbDEMC		hsa-mir-199a	dbDEMC
	49	hsa-mir-133a	dbDEMC		hsa-mir-219	dbDEMC
	50	hsa-mir-26a	dbDEMC		hsa-mir-19b	dbDEMC
